# Supplementary material for: Increased levels of circulating LPS during Tuberculosis prevails in patients with advanced pulmonary involvement
Source: PLoS One. 2021 Sep 10;16(9):e0257214. doi: 10.1371/journal.pone.0257214 (PMC8432878; doi:10.1371/journal.pone.0257214)
Supplement: S1 File — (XLSX) [file pone.0257214.s001.xlsx]

## Sheet: Co
ID Control	Age (Years)	BMI (kg/m2)	Sex (F/M)	BCG (Yes/No)	Current smoker (Yes/No)	Alcohol consumption (Yes/no)	White Blood Cells (103/µl)	Red Blood Cells(M/µl)	HGB (g/dl)	Neutrophil (103/µl)	Lymphocyte (103/µl )	Monocyte (103/µl )	Eosinophil (103/µl)	Basophil (103/µl)	PTL (103/µl)	Glycemia (mg/dl)	Hemoglobin A1c (%)	Urea (mg/dl)	Creatinine (mg/dl)	Uric Acid (mg/dl)	Total protein (g/dl)	Albumin (g/dl)	AST (UI/I)	ALT (UI/I)	ALP (UI/I)	Serum cholinesterase (UI/I)	Total Cholesterol (mg/dl)	HDL cholesterol (mg/dl)	LDL Cholesterol (mg/dl)	Triglycerides (mg/dl)	IL-6 (pg/ml)	IFN-γ (pg/ml)	IL-6 AU	IFN-γ AU	IL-1β AU	Cortisol (pg/ml)	DHEA (pg/ml)	Cortisol/DHEA	LPS (EU/ml)	CRP (mg/l)	ESR mm/hr
16	21	23	M	Yes	No	No	7.09	4.64	13.9	3.95	2.41	0.63	0.06	0.04	199	84	5.5	24		4.8	6.8	4.69	14	11	56	8245	124	43	133	44	8.711	4.662	0.404522	0.509161		137.47	6.927	19.8455	0.21	0.3	2
18	23	31	M	Yes	No	No	7.45	5.11	14.2	3.88	2.39145	0.6556		0.05215	227	98	5.5	35		5.9	7.71	4.45	24	33	83	8602	180	45	87	122	9.342		0.983625	3.62691		149.26	6.341	23.5389	1.44	1.3	3
19	39	27.5	M	Yes	No	No	7.23	4.59	14.3	3.56	2.63895	0.70854	0.25305	0.0723	362	82	5.6	19		5.6	7.67	4.37	20	24	70	9060	182	46	106	87	9.026	5.56	0.303697	4.75655		113.16	4.947	22.8745	1.77	1.6	5
58	28	33.22	M	Yes			7.25	5.25	14.5	4.48	2.03725	0.58	0.1305	0.02175	206	92	5.4	33	0.9	7.8	7.05	4.33	29	38	73	11666	245	30	109		9.818	6.031	0.426122	5.65814	0.0414198	251.37	8.416	29.8681		1.7	6
64	30	25.39	M	Yes	Yes	Yes	8.31	4.52	14	5.58	2.02764	0.60663	0.05817	0.04155	203	65	5.7	26	0.82	6.1	7.02	4.65	13	7	46	10196	148	51	95	48	10.297	5.126	0.149351	0.98192	0.00631261	94.19	3.941	23.9	0.21	0.7	5
66	30	25.48	M	Yes	No	Yes	4.89	5.77	16.6	2.55	1.7115	0.30807	0.19071	0.0489	208	102	5.2	31	0.95	5.4	8.4	4.7	18	21		12281	265	65		122		6.631	0.153997	1.05893	0.00728139	189.27	11.104	17.0452	0.21	0.6	2
67	40	28.4	M	Yes	Yes	No	9.47	4.78	14		1.67619	0.7576	0.1894	0.01894	292	95	5.4	42	0.65	3.9	7.23	4.28	17	16	63	9401	169	49	80	72	6.39	11.915	0.239959	1.28731	0.00768372	197.01	11.855	16.6183	2.48	0.3	1
71	23	21.67	F	Yes	No	No	6.92	4.05	12	4.44	1.84764	0.42212	0.18684	0.02768	330	75	5.6	24	0.69	3.1	7.62	4.32	12	11	72	7957	187	59	105	88	9.659	7.242	0.0920743	0.226042	0.00430445	383.41	6.055	63.3212	0.12
72	19	24.91	M	Yes	No	No	4	4.48	12.9	1.8	1.62	0.44	0.112	0.032	256	93	5.5	36	0.69	4.9	7.4	4.74	19	20	58	8640	150	44	97	62	12.398	13.597	0.661127	1.53831	0.276925	204.05	11.641	17.5286	0.3	0.5	13
74	21	19.72	F	Yes	No	No	5.95	4.14	12.5	2.75	2.5228	0.4522	0.1904	0.02975	254	79	5.6	29	0.68	2.8	7.58	4.63	16	11	50	7070	194		137	56	8.241		0.633498	2.46999		307.95	11.783	26.1351	0.94	0.9	10
76	39	29.4	M	Yes	No	Yes	5.67	4.99	14.3	3.29	1.71234	0.53865	0.10773	0.02268	201	89	5.8	26	0.96	4.2	7.19	4.25		31	92	7862	190	70	107	149	23.228	8.874	0.988449	3.27246		320.36	8.963	35.7425	0.12	2.3	1
77	32	25.74	F	Yes	Yes	No	8.49	4.45	13.5	5.36	2.66586	0.37356	0.07641	0.01698	233	87	5.5	36	0.62	4	7.28	4.29	19	9	80	7927	168	52	82	60	10.617	15.257	0.257677		0.0334216	96.5	7.413	13.0177		0.8	6
85	24	25.42	M	Yes	No	No	6.11	5.56	15.9	3.45	2.05296	0.48269	0.07943	0.04277	256	82	5.8	41	1.02	7	7.57	4.93	25	35	67	9573	200	45	101	116	9.978	4.955	0.271111	1.09918	0.0235447	227.84			0.3	1.3	4
86	22	28.05	M	Yes	No	No	5.32	4.56	13.1	2.35	1.8088	0.40964		0.04256	280	93	5.7	24	0.74	5.2	6.75	4.73	19	18	48	10759	134	39		47	9.342	5.523	0.238035	1.50491	0.0885069	194.75	6.316	30.8344	1.44	1.6	7
92	62	25.22	F	Yes	No	No	5.23	4.91	14	2.08	2.47902	0.35041	0.30857	0.01046	229	89	4.8	33	0.59	3.7	7.67	4.54	24	17	67	9763	192	61	91	94		17.178	0.107957			369.81	6.899	53.6034	2.04		10
94	64	33.6	M	Yes	No	No	4.31	5.11	15	2.34	1.33179	0.52151	0.09913	0.02155	196	108	5	48	0.64	4.8	6.91	4.24	17	19	76	9420	141	36	103	126	9.026					103.93	2.761	37.6422	0.12	2.2	1
99	63	24.22	M	Yes	No	No	7.47	4.64	14.2	3.51	2.98053	0.76941	0.17181	0.03735	180	90	5.2	33	0.9	6	7.52	4.69	20	30	64	9481	172	57	122	96	6.238	4.615	0.556431	3.37057		123.05	2.843	43.2817	0.3	0.4	5
117	18	22.49	M	Yes	No	No	6.63	4.83	13.8	2.8	3.26196	0.47736	0.07293	0.01326	201	93	4.8	29	0.87	5.6	7.8	4.95	18	14	75	10428	152	53	135	97	4.742	5.83	0.278702	1.78456	0.00634402	330.92			0.94	1.1	3
127	43	27.48	F	Yes	No	No	5.16	4.48	13.3	3.15	1.4448	0.4128	0.1032	0.0516	279	118	5	37	0.59	3.6	7.57	4.22	14	15	75	6094	152	50	107	93	5.485	5.092	0.214671	2.48697	0.00612771	60.42	6.441	9.38053	1.77	0.7	10
128	31	30.35	M	Yes	No	No	5.75	5.24	14.6	2.01	2.76	0.5175	0.2875	0.0575	244	78	4.3	30	0.86	4.8	7.4	4.52	24	24	46	8087	161	37	91	92	5.187	4.492	0.205238	2.74273	0.0046496		6.956		0.21	1.9	3
130	24	21.1	F	Yes	No	No	7.08	4.9	13.2	3.37	2.74704	0.70092	0.19116	0.0708	277	90	4.6	25	0.86	3.5	7.47	4.13	17	9	56	5020	249		114	111	5.485	9.025	0.133526	1.80966	0.0734833		7.318		2.27
135	30	24.61	F	Yes	No	No	4.81	4.73	14.3	2.58	1.74122	0.45214	0.03848	0	348	84	5.9	27	0.75	5.6	7.87	5.02	23	20	76	10583	184	81	123	39	10.939	6.906	0.0618361	0.668114	0.00761548	254.81			1.77	1.3	4
136	23	29.38	F	Yes	No	Yes	7.69	3.8	10.8	5.49	1.55338	0.39219	0.19225	0.06152	182	90	4.3	26	0.67	4.2	7.39	4.61	35		72	6924	141	47	91	55	7.774		0.249067	1.28574	0.0135307	102.64	5.898	17.4025	0.21	1.6	14
137	37	30.1	M	Yes	No	No	6.36	5.17	16	4.2	1.57092	0.45792	0.12084	0.01272	163	77	4.6	30	1.14	6.4	7.58	4.86	21	18	45	7936	172	60	114	89	19.085	17.353	0.19402	2.44164	0.0146422	129.97	7.577	17.1532	0.94	0.7	2
148	47	27	F	Yes	Yes	Yes	6.01	3.98	11.8	3.59	1.7429	0.39065	0.19232	0.09015	288	85	4.9	22	0.76	3.2	7.16	4.03	16	15	61	6827	179	64	80	67	4.449	19.804	0.547025	3.00478	0.110858	108.4	2.175	49.8391	0.21	1.5	13
149	63	27.2	F	Yes	Yes	Yes	5.68	4.33	14.4	3.19	1.91984	0.40896	0.10792	0.05112	205	88	4.6	27	0.69	3.4	7.08	4.3	32		85	10986	270	73	137	121	8.554	6.155	0.38392	3.09077	0.00658909	220.8	2.857	77.2839	0.21
159	28		M	Yes	No	No	4.94	5.18	14.8	2.18	1.88	0.7	0.158	0.0197	254	94	5.3	28	1.19	6	7.74	5.08	21	20	49	7670	172	50	166	80	11.909	11.363	0.165377	2.88443	0.0135442	134.9	5.116	26.3683	0.21	0.7
178	23	30.86	M	Yes			7.59	4.58	13.6	4.08	2.63373	0.59202	0.2277	0.05313	220	96	5	42	0.94	4	6.71	4.18	18	14	75	9886	135	58	129	55	5.785	12.493	0.977014		0.105873	205.27	9.624	21.329	0.12	1.2	5
179	29	23.25	M	Yes	No	No	5.33	4.84	14.6	2.95	1.80154	0.45838	0.10127	0.02132	264	85	4.7	36	1.07	5.5	8.3	5.24	20	18	51	10381	205	70	122	99	3.154	6.953			0.326657	291.91	4.963	58.8172	0.21	1.2	12
180	53	26.37	F	Yes	no	No	5.57	4.15	12.7	2.74	2.13888	0.56257	0.08912	0.03899	361	91	4.7	33	0.8	4.8	7.57	4.5	21	32	118	11090	220	50	125	95	24.978	20.836		2.86817	0.424593	155.36	4.546	34.1751	0.04	0.9
183	63	29.06	M	Yes	no	No	5.47	4.59	13.9	3.01	1.5863	0.4376		0.0547	189	98	4.7	38	1.02	5.1	7	4	16	11	65	7759	182	48	84	96		15.944	0.282527	3.21225	0.0974905	353.95	11.104	31.8759	0.94	2.8	10
186	25		F	Yes	Yes	No	6.88	4.05	13	3.44	2.2704	0.4816		0.0688	298	80	4.7	23	0.69	3.4	7.11	4.63	13	8	54	9003	179	48	122	79	9.026	17.471		0.883482	0.199091		3.817		0.12	2.5	10
187	38	29.39	M	Yes	Yes	Yes	6.02	4.83	15.2	3.25	2.2274	0.3612	0.2408	0	156	87	5.7	34	0.98	4.8	6.92	4.52	16	17	51	9254	188	57	89		13.545	15.001	0.933052	3.27984	0.411469	211.51	9.675	21.8615	0.3	0.4	3
189	33		M	Yes	No	No	5.06	5.61	16.6	2.73	1.6192	0.506	0.2024	0	265	81	4.7	19	0.79	5.2	7.38	4.64	17	18	84	10603	150	62		95	9.818	8.292	0.158765	0.936622	0.0603126	205.27	2.109		0.21	1.2
596	55	24.4	M	Yes	No	No	7.03	4.67	15.7	4.26	2.24257	0.4218	0.09842	0.00703	150																8.085	3.716	0.300428		0.132507	232.25	1.726			0.2
716	49		M	Yes	No	No	7.75	5.26	15.4	4.9	2.263	0.4185	0.1395	0.031	181																9.026	3.137		2.14565	0.26794	101.79	3.839	26.5147	2.27	1.7
719	44		M	Yes			6.18	4.66	14.4	3.13	2.44728	0.50058	0.06798	0.0309																	22.357	13.369	0.326815	3.47022	0.0673876	91.95	2.109	43.5989	1.77
726	57		M	Yes	No	No	5.3	5.45	15.9	3	1.7914	0.4293	0.0689	0.0106																	10.617	4.446			0.054246	90.14	2.3	39.1913		0.6
727	55	25.3	M	Yes	No	No	6.36	4.73	13.7	2.65	2.62032	0.62964	0.2226	0.0318	197																			2.93106	0.0233747					0.6

## Sheet: TB 
ID TB	Age (Years)	BMI (kg/m2)	Sex (F/M)	BCG (Yes/No)	Current smoker (Yes/No)	Alcohol consumption (Yes/no)	WBC (103/µl)	RBC (M/µl)	HGB (g/dl)	Neutrophil (103/µl)	Lymphocyte (103/µl )	Monocyte (103/µl )	Eosinophil (103/µl)	Basophil (103/µl)	Platelets (103/µl)	Glycemia (mg/dl)	Hemoglobin A1c (%)	Urea (mg/dl)	Creatinine (mg/dl)	Uric Acid (mg/dl)	Total Protein (g/dl)	Albumin (g/dl)	AST (UI/l)	ALT (UI/l)	ALP (UI/l)	Serum Cholinesterase (UI/l)	Total Cholesterol (mg/dl)	HDL Cholesterol (mg/dl)	LDL Cholesterol (mg/dl)	Tryglicerides (mg/dl)	IL-6 (pg/ml)	IFN-γ (pg/ml)	IL-6 AU	IFN-γ AU	IL-1β AU	Cortisol (pg/ml)	DHEA (pg/ml)	Cortisol/DHEA	LPS (EU/ml)	CRP (mg/l)	ESR mm/hr
4	59	19.3	M	Yes	Yes	Yes	4.65	4.04	13.1	2.2692	1.86	0.372	0.1302	0.0186	182	80	4.7	27		7.2	7.38	3.83	49		102	6130	264			64	8.554	6.432	0.0214235	2.05606	0.00200803	206.49	5.942	34.7509	1.77	3.4	20
11	18	18.2	M	Yes	No	No	16.46	4.33	11.1	10.699	0.9876	2.1398	0.1646	0	357	100	5	30		4.4	8.39	3.59	28	16	83	5760	93	25		75			1.21636	0.685696		229.29	4.996	45.8947	0.3		105
114	29	21.26	F	Yes	No	No	9.81	4.88	13.7	5.77809	2.90376	0.94176	0.12753	0.05886	473	90	5.5	21	0.6	2.8	7.63	3.78	16	14	89	5683	239	66	145	104	18.233	15.257	0.151751	1.57258	0.024824		9.144		0.94	68.9	45
121	43	19.3	F	Yes	No	No	6.68	5.32	12.9	4.45556	1.3026	0.60788	0.24716	0.0668	594	78	4.6	15	0.6	8.1	8.01	3.44	17	3	84	5735	152	43	89	143	31.384	16.107	0.213957	1.95276	0.0305368	192.53	2.922	65.8898	1.77	30.4	84
132	32	20.1	M	Yes	Yes	Yes	12.83	4.05	11.6	9.55835	1.51394	1.50111	0.10264	0.02566	780	96	4.6	10	0.67	8.4	7.89	3.61	11	5	58	5538	112	39	58	80	49.866	11.915	0.865316	2.7595	0.021479	187.15	3.229	57.9591	0.21	49.9	103
147	59	26.44	F	No	No	Yes	7.54	4.26	13.2	4.38074	2.42034	0.52026	0.15834	0.06032	276	86	6.3	44	0.93	11.6	7.3	4.42	13	13	106	8260	210	49	131		3.724	4.569	0.153389	1.65891	0.0196063	161	1.668	96.5228	3.35	0.9	11
5	31	18.6	M	Yes	No	No	8.54	5.32	14	5.06422	2.21186	0.76006		0.05124		86	5.7	33		9.7	8.78	4.05	20	20	73	6316	150	34		97	25.682	7.096	0.188465	1.79366	0.00395844	200.48	5.624	35.6472	0.94	8
8	21	20.9	M	Yes	No	Yes	9.5	5.46	16	6.175	1.9	0.95	0.19		395	85	5.3	33		6.7	8.04	4.34	13	19		8846	145	35		74	22.879	9.087	0.0653742	1.06675	0.129104	291.91	7.781	37.5157	2.27	26.8	22
9	22	20.6	M	Yes	No	No	6.71	4.62	12.5	4.42189	1.08702	0.97295	0.16104	0.0671	287	83		22		4.8	7.92	4.4	25	28	80	7966	184	38		70	22.357	9.025	0.87658	0.819574		220.8	9.098	24.2691	0.94	5.1
15	19	23.8	M	Yes	No	No	8.01	6	16.7	5.98347	1.19349	0.76095	0.04005	0.03204	305	89	5.7	20		5	8.2	4.41	17	31	96	7452	137	33		95	25.506		0.0509804	1.11092	0.06542	289.73	9.726	29.7892	2.68	37.7	31
57	26	19.7	F	Yes	Yes	No	5.73	3.95	11.4	3.2661	1.55283	0.55008	0.28077	0.08022	254	75	5.8	28	0.71	4.6	7.43	4.13	15	11	82	6661	132	44	79	59	62.113		0.323351	5.40932	0.389965	248	4.802	51.6451	0.3	6	27
63	34	18.12	F	Yes	Yes	Yes	6.9	3.89	9.7	4.5333	1.4973	0.7521	0.0966	0.0207	517	93	5.7	18	0.58	3.4	7.86	3.16	26	21	92	4224	139	41	76	86		23.221	0.422714	5.53965	0.164658	236.8	4.575	51.7596	2.27	79.5
65	60	25.71	M	no	No	Yes	9.41	4.09	11.3	7.38685	0.97864	0.89395	0.10351	0.04705	463	86	5.9	35	0.79	8.4	7.47	3.59	13	18	62	6669	174	42	110	86	23.228	13.736	0.319557	2.99912	0.363242	155.36	2.435	63.8029	0.94	31.6	33
82	60	25.84	F		Yes	No	7.93	5.08	9.2	5.04348	2.26005	0.49166	0.11102	0.02379	219	99	6.5	19	0.57	2.7	7.57	3.9	15	9	92	7223	138	45	70	68	23.577	6.114	0.141298	4.33731	0.0254003	273.27	7.996	34.1758	3.03	16	54
125	27	23.34	M	Yes	Yes	No	7.78	5.1	14.1	5.42266	1.29	0.93	0.11	0.02	475	91	5.5	27	0.9		7.9	3.9	24	30		5921	221	16			27.806	42.149	0.317096	2.03004	0.195737		6.441		3.19		77
126	20	20.38	M	Yes	No	Yes	9.57	4.57	12.8	5.36877	2.64132	1.31109	0.21054	0.03828	443	101		20	0.9		8.3	4.2	19	24			122	32	76	69	34.096	24.267	0.231439	2.0329	0.168881	315.3	6.267	50.3112	0.3	51.8	94
133	29		M	Yes	No	No	8.41	5.2	13.6	5.79449	1.682	0.69803	0.20184	0.03364	451	92	5.2	18	0.89	3.8	8.63	4.31	14	12	130	6219	133	30	87	77	14.703	12.75	0.131324	1.96272	0.0222434	339.25	1.288		0.04	30.4	55
134	48	23.9	F	Yes	Yes	No	8.55	4.37	11.9	5.5746	2.2401	0.53865	0.17955	0.0171	343	74	5.4	22	0.9	11	6.78	3.5	11	7	82	5361	220	57	137	92	32.285	7.441	0.121863	1.39941	0.0336355	328.23	6.492	50.5591	0.3	15.1	48
164	35	20.55	M	Yes	No	No	5.83	6.21	16.9	2.95581	1.57993	0.50721		0.02915	431	86	5.7	21	0.61	7.8	8.04	4.04	14	18	80	5801	153	44	100	95	15.369	18.382	0.147723	1.55121	0.00460087	238.34	3.316	71.8758	0.3	12.8	35
172	55	18.5	F	Yes	No	No	10.98	3.52	9.8	6.73074		0.7137	0.28548	0.0549	639	102	4.9	21	0.63	9.3	8.29	4.49	11	6	109	7981	175	66	99	134	73.243	14.6	0.282923	2.28762	0.0104404	150	2.509	59.7848	0.04	9	70
174	21	17.9	M	Yes	No	No	7.45	4.6	12.9	4.13475	1.9668	0.7003		0.05215	548	82	5.5	18	0.78	11.2	8.19	3.97	31	16	86	6771	119	32	71	62	17.724	10.691	0.413787	3.21913	0.0581146		3.146		0.04	18.3	47
175	32	28.7	M	Yes	No	No	13.64	4.87	13	8.74324	2.728		0.1364	0.0682	491			21	0.6	3.6	8.93	4.49	12	27	129	6971	190	26	146	122	36.282	23.778	0.523388	2.16317	0.0650725	202.85	2.037	99.5827	2.48	42.3	42
176	58	26.96	M	No	Yes	No	10.16		11.8	7.76224	1.59512	0.69088	0.06096	0.0508	395			20	0.68	6.3	8.34	3	13	22	84		89	17	48	108		26.144	0.688836	3.13771	0.0425322	328.23	3.004	109.264	0.3
577	61	19.7	M	Yes	Yes	No	8.97	5.22	14.1	3.13	1.03	0.6	0.1435	0.03	580																46.1	8.607		4.41287	0.620414	212.8	2.714	78.4083	4.08	20.6
583	59	20.9	F	Yes	Yes	No	8.75	4.96	13.5	3	1.69	0.53	0.1662	0.0525	456																38.483	14.018	0.454041	3.56351	0.551866	227.84	2.843	80.1407	2.86	19.5
6	34	16	M	Yes	Yes	No	11.84	4.74	12.6	8.73792	1.44448	1.50368	0.13024	0.02368	567	85	5.1	30		4.9	8.8	3.63	18	28	99	5976	102	23		63	87.761	31.819	0.169979	0.349354	0.102284	189.27	4.246	44.5761	4.36	89.9	75
7	23	17	M	Yes	No	No	7.89	3.91	7.4	5.8386	1.3413	0.6312	0.0789	0	473	89	4.7	11		4.5	7.83	3.09	28	23	109	3629	95	18		101	37.381	18.196		1.10816	0.922946	204.05	3.106	65.6954	0.12	42.3	50
31	34	21.2	M	Yes	Yes	Yes	8.07	4.65	13.3	5.8104	1.20243	0.86349	0.13719	0.05649	329	105	5.8	27	0.88	3.8	8.07	4	14	18	94	6357	145	40	93	69	19.598	5.43	0.874387	1.16813		161.84	1.323	122.328	0.04	39.9	61
49	22		M	Yes	Yes	No	11.11	4.32	11	8.38805	1.4443	1.05545	0.18887	0.03333	352	77	5.3	23	0.79	7.8	7.87	3.3	18	22		2627	115	17	78	72	86.157	9.823	0.492451	2.28351	0.154778	183.02	1.233	148.435	0.3	79.5	111
89	40	19.47	M	Yes	Yes	No	16.17	3.8	10.3		1.56849	1.40679	0.22638	0.01617	666	81	6.2	22	0.6	4.8	6.9	3.06	16	11	89	4087	116	25	71	72			0.30265	4.15005	0.619814		1.795		2.27	63.5	88
103	24	18.94	M	Yes	No	No	7.78	4.21	10.4	7.30542	0.30342	0.14004	0.02334	0.00778	265		6.2	20	0.48	1.4	6.35	2.09			86	2401	169	27	99	153	21.664		0.0864469	0.225153	0.0290695		4.74		1.44	51.4	45
120	34	18.6	F	Yes	Yes	No	10.93	4.7	12.3	8.62	1.11	0.95	0.16	0.08	421	91		33	0.62	3.6	8.76	3.99	21	24	122	7202	144	37	91	75.1	63.469	43.16	0.530355	2.78715	0.308359	199.31	9.427	21.1425	2.04	78.8
124	29	19.6	F	Yes	Yes	Yes	11.91	4.44	12	7.91	2.35	1.38	0.24	0.04	370	82	5.6	35	0.8		6.9	3.8	11	13	210	9298	178	52	114	60	38.667	21.627	0.20385	1.23117	0.0878135		2.082		1.44	15.7	72
129	20	19.98	F	Yes	Yes	No	4.6	4.12	8.2	3.07	0.81	0.5	0.21	0.01	245	97		16	0.5					26	206	4557	126	16	77		20.112		0.266786	3.31985	0.0218771	258.33	1.399	184.653	1.77	71.7
143	45		M	Yes	No	No	12.12	5.52	15.5	7.81		0.83628	0.02424	0.01212	284				0.59		7.29	3.13	33		195	4839	122	38	62	105	34.096	22.754	0.366627	0.490715	0.0117607		2.358		0.21	13.5
910	53	18.3	M	Yes	Yes	yes	12.7	4.72	12.1	9.44	1.6129	1.3843	0.2286	0.0381	636																54.997	37.311	0.160657	4.32294	0.438897	184.04	4.011	45.8838	2.48	63.6
584	43	19.5	M	Yes	No	yes	7.43	4.12	12.2	6.73	0.46066	0.20804	0.00743	0.02229	507																			3.98321	0.684603	386.94			2.48	34.9
915	44	20.3	M	No	Yes	yes	11.04	3.85	10.9	6.96	2.4288	1.3248	0.3312	0	359																33.008	26.501			0.444536	184.04			2.27	79.7

## Sheet: Mild
ID TB	Age (Years)	BMI (kg/m2)	Sex (F/M)	BCG (Yes/No)	Current smoker (Yes/No)	Alcohol consumption (Yes/no)	WBC (103/µl)	RBC (M/µl)	HGB (g/dl)	Neutrophil (103/µl)	Lymphocyte (103/µl )	Monocyte (103/µl )	Eosinophil (103/µl)	Basophil (103/µl)	Platelets (103/µl)	Glycemia (mg/dl)	Hemoglobin A1c (%)	Urea (mg/dl)	Creatinine (mg/dl)	Uric Acid (mg/dl)	Total Protein (g/dl)	Albumin (g/dl)	AST (UI/l)	ALT (UI/l)	ALP (UI/l)	Serum Cholinesterase (UI/l)	Total Cholesterol (mg/dl)	HDL Cholesterol (mg/dl)	LDL Cholesterol (mg/dl)	Tryglicerides (mg/dl)	IL-6 (pg/ml)	IFN-γ (pg/ml)	IL-6 AU	IFN-γ AU	IL-1β AU	Cortisol (pg/ml)	DHEA (pg/ml)	Cortisol/DHEA	LPS (EU/ml)	CRP (mg/l)	ESR mm/hr
4	59	19.3	M	Yes	Yes	Yes	4.65	4.04	13.1	2.2692	1.86	0.372	0.1302	0.0186	182	80	4.7	27		7.2	7.38	3.83	49		102	6130	264			64	8.554	6.432	0.0214235	2.05606	0.00200803	206.49	5.942	34.7509	1.77	3.4	20
11	18	18.2	M	Yes	No	No	16.46	4.33	11.1	10.699	0.9876	2.1398	0.1646	0	357	100	5	30		4.4	8.39	3.59	28	16	83	5760	93	25		75			1.21636	0.685696		229.29	4.996	45.8947	0.3		105
114	29	21.26	F	Yes	No	No	9.81	4.88	13.7	5.77809	2.90376	0.94176	0.12753	0.05886	473	90	5.5	21	0.6	2.8	7.63	3.78	16	14	89	5683	239	66	145	104	18.233	15.257	0.151751	1.57258	0.024824		9.144		0.94	68.9	45
121	43	19.3	F	Yes	No	No	6.68	5.32	12.9	4.45556	1.3026	0.60788	0.24716	0.0668	594	78	4.6	15	0.6	8.1	8.01	3.44	17	3	84	5735	152	43	89	143	31.384	16.107	0.213957	1.95276	0.0305368	192.53	2.922	65.8898	1.77	30.4	84
132	32	20.1	M	Yes	Yes	Yes	12.83	4.05	11.6	9.55835	1.51394	1.50111	0.10264	0.02566	780	96	4.6	10	0.67	8.4	7.89	3.61	11	5	58	5538	112	39	58	80	49.866	11.915	0.865316	2.7595	0.021479	187.15	3.229	57.9591	0.21	49.9	103
147	59	26.44	F	No	No	Yes	7.54	4.26	13.2	4.38074	2.42034	0.52026	0.15834	0.06032	276	86	6.3	44	0.93	11.6	7.3	4.42	13	13	106	8260	210	49	131		3.724	4.569	0.153389	1.65891	0.0196063	161	1.668	96.5228	3.35	0.9	11

## Sheet: Moderate
ID TB	Age (Years)	BMI (kg/m2)	Sex (F/M)	BCG (Yes/No)	Current smoker (Yes/No)	Alcohol consumption (Yes/no)	WBC (103/µl)	RBC (M/µl)	HGB (g/dl)	Neutrophil (103/µl)	Lymphocyte (103/µl )	Monocyte (103/µl )	Eosinophil (103/µl)	Basophil (103/µl)	Platelets (103/µl)	Glycemia (mg/dl)	Hemoglobin A1c (%)	Urea (mg/dl)	Creatinine (mg/dl)	Uric Acid (mg/dl)	Total Protein (g/dl)	Albumin (g/dl)	AST (UI/l)	ALT (UI/l)	ALP (UI/l)	Serum Cholinesterase (UI/l)	Total Cholesterol (mg/dl)	HDL Cholesterol (mg/dl)	LDL Cholesterol (mg/dl)	Tryglicerides (mg/dl)	IL-6 (pg/ml)	IFN-γ (pg/ml)	IL-6 AU	IFN-γ AU	IL-1β AU	Cortisol (pg/ml)	DHEA (pg/ml)	Cortisol/DHEA	LPS (EU/ml)	CRP (mg/l)	ESR mm/hr
5	31	18.6	M	Yes	No	No	8.54	5.32	14	5.06422	2.21186	0.76006		0.05124		86	5.7	33		9.7	8.78	4.05	20	20	73	6316	150	34		97	25.682	7.096	0.188465	1.79366	0.00395844	200.48	5.624	35.6472	0.94	8
8	21	20.9	M	Yes	No	Yes	9.5	5.46	16	6.175	1.9	0.95	0.19		395	85	5.3	33		6.7	8.04	4.34	13	19		8846	145	35		74	22.879	9.087	0.0653742	1.06675	0.129104	291.91	7.781	37.5157	2.27	26.8	22
9	22	20.6	M	Yes	No	No	6.71	4.62	12.5	4.42189	1.08702	0.97295	0.16104	0.0671	287	83		22		4.8	7.92	4.4	25	28	80	7966	184	38		70	22.357	9.025	0.87658	0.819574		220.8	9.098	24.2691	0.94	5.1
15	19	23.8	M	Yes	No	No	8.01	6	16.7	5.98347	1.19349	0.76095	0.04005	0.03204	305	89	5.7	20		5	8.2	4.41	17	31	96	7452	137	33		95	25.506		0.0509804	1.11092	0.06542	289.73	9.726	29.7892	2.68	37.7	31
57	26	19.7	F	Yes	Yes	No	5.73	3.95	11.4	3.2661	1.55283	0.55008	0.28077	0.08022	254	75	5.8	28	0.71	4.6	7.43	4.13	15	11	82	6661	132	44	79	59	62.113		0.323351	5.40932	0.389965	248	4.802	51.6451	0.3	6	27
63	34	18.12	F	Yes	Yes	Yes	6.9	3.89	9.7	4.5333	1.4973	0.7521	0.0966	0.0207	517	93	5.7	18	0.58	3.4	7.86	3.16	26	21	92	4224	139	41	76	86		23.221	0.422714	5.53965	0.164658	236.8	4.575	51.7596	2.27	79.5
65	60	25.71	M	no	No	Yes	9.41	4.09	11.3	7.38685	0.97864	0.89395	0.10351	0.04705	463	86	5.9	35	0.79	8.4	7.47	3.59	13	18	62	6669	174	42	110	86	23.228	13.736	0.319557	2.99912	0.363242	155.36	2.435	63.8029	0.94	31.6	33
82	60	25.84	F		Yes	No	7.93	5.08	9.2	5.04348	2.26005	0.49166	0.11102	0.02379	219	99	6.5	19	0.57	2.7	7.57	3.9	15	9	92	7223	138	45	70	68	23.577	6.114	0.141298	4.33731	0.0254003	273.27	7.996	34.1758	3.03	16	54
125	27	23.34	M	Yes	Yes	No	7.78	5.1	14.1	5.42266	1.29	0.93	0.11	0.02	475	91	5.5	27	0.9		7.9	3.9	24	30		5921	221	16			27.806	42.149	0.317096	2.03004	0.195737		6.441		3.19		77
126	20	20.38	M	Yes	No	Yes	9.57	4.57	12.8	5.36877	2.64132	1.31109	0.21054	0.03828	443	101		20	0.9		8.3	4.2	19	24			122	32	76	69	34.096	24.267	0.231439	2.0329	0.168881	315.3	6.267	50.3112	0.3	51.8	94
133	29		M	Yes	No	No	8.41	5.2	13.6	5.79449	1.682	0.69803	0.20184	0.03364	451	92	5.2	18	0.89	3.8	8.63	4.31	14	12	130	6219	133	30	87	77	14.703	12.75	0.131324	1.96272	0.0222434	339.25	1.288		0.04	30.4	55
134	48	23.9	F	Yes	Yes	No	8.55	4.37	11.9	5.5746	2.2401	0.53865	0.17955	0.0171	343	74	5.4	22	0.9	11	6.78	3.5	11	7	82	5361	220	57	137	92	32.285	7.441	0.121863	1.39941	0.0336355	328.23	6.492	50.5591	0.3	15.1	48
164	35	20.55	M	Yes	No	No	5.83	6.21	16.9	2.95581	1.57993	0.50721		0.02915	431	86	5.7	21	0.61	7.8	8.04	4.04	14	18	80	5801	153	44	100	95	15.369	18.382	0.147723	1.55121	0.00460087	238.34	3.316	71.8758	0.3	12.8	35
172	55	18.5	F	Yes	No	No	10.98	3.52	9.8	6.73074		0.7137	0.28548	0.0549	639	102	4.9	21	0.63	9.3	8.29	4.49	11	6	109	7981	175	66	99	134	73.243	14.6	0.282923	2.28762	0.0104404	150	2.509	59.7848	0.04	9	70
174	21	17.9	M	Yes	No	No	7.45	4.6	12.9	4.13475	1.9668	0.7003		0.05215	548	82	5.5	18	0.78	11.2	8.19	3.97	31	16	86	6771	119	32	71	62	17.724	10.691	0.413787	3.21913	0.0581146		3.146		0.04	18.3	47
175	32	28.7	M	Yes	No	No	13.64	4.87	13	8.74324	2.728		0.1364	0.0682	491			21	0.6	3.6	8.93	4.49	12	27	129	6971	190	26	146	122	36.282	23.778	0.523388	2.16317	0.0650725	202.85	2.037	99.5827	2.48	42.3	42
176	58	26.96	M	No	Yes	No	10.16		11.8	7.76224	1.59512	0.69088	0.06096	0.0508	395			20	0.68	6.3	8.34	3	13	22	84		89	17	48	108		26.144	0.688836	3.13771	0.0425322	328.23	3.004	109.264	0.3
577	61	19.7	M	Yes	Yes	No	8.97	5.22	14.1	3.13	1.03	0.6	0.1435	0.03	580																46.1	8.607		4.41287	0.620414	212.8	2.714	78.4083	4.08	20.6
583	59	20.9	F	Yes	Yes	No	8.75	4.96	13.5	3	1.69	0.53	0.1662	0.0525	456																38.483	14.018	0.454041	3.56351	0.551866	227.84	2.843	80.1407	2.86	19.5

## Sheet: Severe
ID TB	Age (Years)	BMI (kg/m2)	Sex (F/M)	BCG (Yes/No)	Current smoker (Yes/No)	Alcohol consumption (Yes/no)	WBC (103/µl)	RBC (M/µl)	HGB (g/dl)	Neutrophil (103/µl)	Lymphocyte (103/µl )	Monocyte (103/µl )	Eosinophil (103/µl)	Basophil (103/µl)	Platelets (103/µl)	Glycemia (mg/dl)	Hemoglobin A1c (%)	Urea (mg/dl)	Creatinine (mg/dl)	Uric Acid (mg/dl)	Total Protein (g/dl)	Albumin (g/dl)	AST (UI/l)	ALT (UI/l)	ALP (UI/l)	Serum Cholinesterase (UI/l)	Total Cholesterol (mg/dl)	HDL Cholesterol (mg/dl)	LDL Cholesterol (mg/dl)	Tryglicerides (mg/dl)	IL-6 (pg/ml)	IFN-γ (pg/ml)	IL-6 AU	IFN-γ AU	IL-1β AU	Cortisol (pg/ml)	DHEA (pg/ml)	Cortisol/DHEA	LPS (EU/ml)	CRP (mg/l)	ESR mm/hr
6	34	16	M	Yes	Yes	No	11.84	4.74	12.6	8.73792	1.44448	1.50368	0.13024	0.02368	567	85	5.1	30		4.9	8.8	3.63	18	28	99	5976	102	23		63	87.8	31.82	0.17	0.35	0.102	189.27	4.25	44.58	4.36	89.9	75
7	23	17	M	Yes	No	No	7.89	3.91	7.4	5.8386	1.3413	0.6312	0.0789	0	473	89	4.7	11		4.5	7.83	3.09	28	23	109	3629	95	18		101	37.4	18.2		1.11	0.923	204.05	3.11	65.7	0.12	42.3	50
31	34	21.2	M	Yes	Yes	Yes	8.07	4.65	13.3	5.8104	1.20243	0.86349	0.13719	0.05649	329	105	5.8	27	0.88	3.8	8.07	4	14	18	94	6357	145	40	93	69	19.6	5.43	0.87	1.17		161.84	1.32	122.33	0.04	39.9	61
49	22		M	Yes	Yes	No	11.11	4.32	11	8.38805	1.4443	1.05545	0.18887	0.03333	352	77	5.3	23	0.79	7.8	7.87	3.3	18	22		2627	115	17	78	72	86.2	9.82	0.49	2.28	0.155	183.02	1.23	148.43	0.3	79.5	111
89	40	19.47	M	Yes	Yes	No	16.17	3.8	10.3		1.56849	1.40679	0.22638	0.01617	666	81	6.2	22	0.6	4.8	6.9	3.06	16	11	89	4087	116	25	71	72			0.3	4.15	0.62		1.8		2.27	63.5	88
103	24	18.94	M	Yes	No	No	7.78	4.21	10.4	7.30542	0.30342	0.14004	0.02334	0.00778	265		6.2	20	0.48	1.4	6.35	2.09			86	2401	169	27	99	153	21.7		0.09	0.23	0.029		4.74		1.44	51.4	45
120	34	18.6	F	Yes	Yes	No	10.93	4.7	12.3	8.62	1.11	0.95	0.16	0.08	421	91		33	0.62	3.6	8.76	3.99	21	24	122	7202	144	37	91	75.1	63.5	43.16	0.53	2.79	0.308	199.31	9.43	21.14	2.04	78.8
124	29	19.6	F	Yes	Yes	Yes	11.91	4.44	12	7.91	2.35	1.38	0.24	0.04	370	82	5.6	35	0.8		6.9	3.8	11	13	210	9298	178	52	114	60	38.7	21.63	0.2	1.23	0.088		2.08		1.44	15.7	72
129	20	19.98	F	Yes	Yes	No	4.6	4.12	8.2	3.07	0.81	0.5	0.21	0.01	245	97		16	0.5					26	206	4557	126	16	77		20.1		0.27	3.32	0.022	258.33	1.4	184.65	1.77	71.7
143	45		M	Yes	No	No	12.12	5.52	15.5	7.81		0.83628	0.02424	0.01212	284				0.59		7.29	3.13	33		195	4839	122	38	62	105	34.1	22.75	0.37	0.49	0.012		2.36		0.21	13.5
910	53	18.3	M	Yes	Yes	yes	12.7	4.72	12.1	9.44	1.6129	1.3843	0.2286	0.0381	636																55	37.31	0.16	4.32	0.439	184.04	4.01	45.88	2.48	63.6
584	43	19.5	M	Yes	No	yes	7.43	4.12	12.2	6.73	0.46066	0.20804	0.00743	0.02229	507																			3.98	0.685	386.94			2.48	34.9
915	44	20.3	M	No	Yes	yes	11.04	3.85	10.9	6.96	2.4288	1.3248	0.3312	0	359																33	26.5			0.445	184.04			2.27	79.7
